# Supplementary material for: Work environment risk factors causing day-to-day stress in occupational settings: a systematic review
Source: BMC Public Health. 2022 Feb 5;22:240. doi: 10.1186/s12889-021-12354-8 (PMC8818147; doi:10.1186/s12889-021-12354-8)
Supplement: Supplementary file 2 — Additional file 2 Correlations were extracted from studies that reported them. They are listed in a spreadsheet to enable replication of analyses. These correlations were counted to produce Fig. 2 in the main body of text. [file 12889_2021_12354_MOESM2_ESM.xlsx]

## Sheet: TableB1
ID	Study reference	Study author-year	Work environment risk factors	Stress outcomes	r	Notes	Level
4	[51]	Ilies et al. (2011)	Social support	Negative affect	-0.04		1		Caption	Correlations between work environment risk factors and stress outcomes for studies that reported them. They are shown both for within (level 1) and between (level 2) subjects levels where multilevel analysis was done.
			Social support	Negative affect	-0.05		2
			Interpersonal conflict at work	Negative affect	0.37	**	1		*	p < .05
			Interpersonal conflict at work	Negative affect	0.14		2		**	p < .01
5	[52]	Yeh et al. (2019)	Cross-domain ICT usage at workplace	Job performance	0.09		2		***	p < .001
			Cross-domain ICT usage at workplace	Job stress	0.06		2		†	To obtain sufficient power, the study adopted a 10 % significance level. Therefore, the correlations are here considered as nonsignificant.
			Workload	Job performance	-0.07		2		‡	Correlation not given, but was not statistically significant.
			Workload	Job stress	0.6	**	2		§	Only one HRV parameter is reported here and for one out of five 1.5-hour intervals. Other HRV parameters measured by the authors, but not included here: SDNN, LFn, LF/HF. All correlations are similar in strength and all are nonsignificant.
			Segmentation preference	Job performance	-0.37	*	2
			Segmentation preference	Job stress	0.19		2		Level
6	[53]	Zhou et al. (2017)	Morning commuting stressors	Morning commuting strain (day T-1)	0		1		1	within subjects
			Morning commuting stressors	Morning commuting strain (day T-1)	0.61	**	2		2	between subjects
			Morning commuting stressors	Morning commuting strain (day T)	0.35	**	1
			Morning commuting stressors	Morning commuting strain (day T)	0.61	**	2
			Morning commuting stressors	Self-regulation during morning work (day T-1)	0.08	*	1
			Morning commuting stressors	Self-regulation during morning work (day T-1)	-0.28		2
			Morning commuting stressors	Self-regulation during morning work (day T)	-0.6		1
			Morning commuting stressors	Self-regulation during morning work (day T)	-0.28		2
			Daily task significance	Morning commuting strain (day T-1)	-0.6		1
			Daily task significance	Morning commuting strain (day T-1)	-0.09		2
			Daily task significance	Morning commuting strain (day T)	0.04		1
			Daily task significance	Morning commuting strain (day T)	-0.1		2
			Daily task significance	Self-regulation during morning work (day T-1)	0.02		1
			Daily task significance	Self-regulation during morning work (day T-1)	0.41	**	2
			Daily task significance	Self-regulation during morning work (day T)	0.13	**	1
			Daily task significance	Self-regulation during morning work (day T)	0.42	**	2
			Family interference with work in the morning	Morning commuting strain (day T-1)	0.05		1
			Family interference with work in the morning	Morning commuting strain (day T-1)	0.09		2
			Family interference with work in the morning	Morning commuting strain (day T)	0.1	*	1
			Family interference with work in the morning	Morning commuting strain (day T)	0.08		2
			Family interference with work in the morning	Self-regulation during morning work (day T-1)	-0.03		1
			Family interference with work in the morning	Self-regulation during morning work (day T-1)	-0.33	*	2
			Family interference with work in the morning	Self-regulation during morning work (day T)	-0.15	**	1
			Family interference with work in the morning	Self-regulation during morning work (day T)	-0.36	*	2
7	[54]	Buunk and Peeters (1994)	Number of stressful events	Daily negative affect	0.76	†	1
			Number of stressful events	Daily negative affect	0.88	†	2
			Rewarding companionship (part of number of social interactions)	Daily negative affect	-0.61	†	1
			Rewarding companionship (part of number of social interactions)	Daily negative affect	0.2	†	2
			Interpersonal frustration	Daily negative affect	0.58	**	2
			Work overload	Daily negative affect	0.26	*	2
			Upsetting situations	Daily negative affect	0.1		2
			Problems with the public (encounters with law offenders)	Daily negative affect	0.12		2
			Work underload	Daily negative affect	0.15		2
			Other stressful events	Daily negative affect	0.27	*	2
8	[36]	Baethge et al. (2020)	Co-worker support	Heart rate variability (RMSSD values of the first 1.5-hour-interval at work)§	-0.01		1
			Co-worker support	Heart rate variability (the baseline of RMSSD or other HRV indicator, mean of the whole sleeping time)§	0.11		2
9	[55]	Dudenhöffer and Dormann (2012)	Customer-related social stressors	Negative affect morning	0.12	*	1
			Customer-related social stressors	Negative affect morning	0.39	**	2
			Customer-related social stressors	Negative affect after work	0.2	**	1
			Customer-related social stressors	Negative affect after work	0.47	**	2
			Customer-related social stressors	Negative affect bedtime	0.12	*	1
			Customer-related social stressors	Negative affect bedtime	0.32	**	2
11	[57]	Beattie and Griffin (2014)	Daily incivility	Daily stress	-0.06		1
			Daily incivility	Daily stress	-0.18	*	2
			Daily incivility	Work engagement	0.07		1
			Daily incivility	Work engagement	0.1		2
12	[58]	Diebig and Bormann (2020)	Daily transformational leadership	Daily stress	-0.24	**	2
			Daily team cooperation	Daily stress	-0.2	**	2
			Daily role conflict	Daily stress	0.16	**	2
			Direct communication	Daily stress	0.02		2
			Indirect communication	Daily stress	0.02		2
13	[59]	Webster et al. (2018)	Daily non-sanctioned political influence tactics	Daily threat appraisal	0.08	*	1
			Daily non-sanctioned political influence tactics	Daily threat appraisal	0.2		2
			Daily non-sanctioned political influence tactics	Daily negative affect activation	0.04		1
			Daily non-sanctioned political influence tactics	Daily negative affect activation	0.13		2
14	[60]	Kamarck et al. (1998)	Task demand	Negative affect	0.2	***	1
			Task demand	Arousal	0.14	***	1
			Decisional control	Negative affect	-0.13	***	1
			Decisional control	Arousal	-0.02		1
			Social conflict	Negative affect	0.27	***	1
			Social conflict	Arousal	0.02	*	1
15	[61]	Albrecht and Anglim (2018)	Emotional demand	Emotional exhaustion	0.49	*	1
			Emotional demand	Emotional exhaustion	0.66	*	2
			Emotional demand	Work engagement	-0.12		1
			Emotional demand	Work engagement	-0.39	*	2
			Workload	Emotional exhaustion	0.22	*	1
			Workload	Emotional exhaustion	0.7	*	2
			Workload	Work engagement	-0.13	*	1
			Workload	Work engagement	-0.13		2
			Autonomy	Emotional exhaustion	-0.05		1
			Autonomy	Emotional exhaustion	-0.45	*	2
			Autonomy	Work engagement	0.31	*	1
			Autonomy	Work engagement	0.16		2
			Supervisor support	Emotional exhaustion	-0.14	*	1
			Supervisor support	Emotional exhaustion	-0.41	*	2
			Supervisor support	Work engagement	0.29	*	1
			Supervisor support	Work engagement	0.32	*	2
			Co-worker support	Emotional exhaustion	-0.12		1
			Co-worker support	Emotional exhaustion	-0.42	*	2
			Co-worker support	Work engagement	0.15	*	1
			Co-worker support	Work engagement	0.52	*	2
			Organisational support	Emotional exhaustion	-0.12		1
			Organisational support	Emotional exhaustion	-0.69	*	2
			Organisational support	Work engagement	0.23	*	1
			Organisational support	Work engagement	0.5	*	2
16	[62]	Breevaart et al. (2020)	Daily workload	Work engagement	0.04		1
			Daily workload	Work engagement	0.02		2
19	[65]	Klumb et al. (2017)	Negative social interactions at work	Low-arousal negative affect	0.3	***	1
			Negative social interactions at work	Low-arousal negative affect	0.61		2
			Negative social interactions at work	High-arousal negative affect	0.33	***	1
			Negative social interactions at work	High-arousal negative affect	0.49		2
			Negative social interactions at work	Salivary cortisol slope	0.01		1
			Negative social interactions at work	Salivary cortisol slope	0.16		2
20	[66]	Pereira et al. (2014)	Daily illegitimate tasks	State negative affect	-0.03		1
			Daily illegitimate tasks	State negative affect	0.27	*	2
			Daily illegitimate tasks	Lack of psychological detachment from work	0.05		1
			Daily illegitimate tasks	Lack of psychological detachment from work	-0.09		2
			Social stressors at work	State negative affect	0.11		1
			Social stressors at work	State negative affect	0.51	**	2
			Social stressors at work	Lack of psychological detachment from work	-0.04		1
			Social stressors at work	Lack of psychological detachment from work	-0.36	**	2
			Time pressure at work	State negative affect	0.06		1
			Time pressure at work	State negative affect	0.41	**	2
			Time pressure at work	Lack of psychological detachment from work	-0.07		1
			Time pressure at work	Lack of psychological detachment from work	-0.24	*	2
22	[68]	Baethge et al. (2019)	Workflow interruptions	Forgetting of intentions	0.14	**	1
			Workflow interruptions	Forgetting of intentions	0.12		2
			Workflow interruptions	Satisfaction with one's own performance	-0.17	***	1
			Workflow interruptions	Satisfaction with one's own performance	-0.19	*	2
			Workflow interruptions	Irritation	0.23	***	1
			Workflow interruptions	Irritation	0.3	***	2
			Mental demands (work shift)	Forgetting of intentions	0.13	**	1
			Mental demands (work shift)	Forgetting of intentions	0.14		2
			Mental demands (work shift)	Satisfaction with one's own performance	-0.16	***	1
			Mental demands (work shift)	Satisfaction with one's own performance	-0.17	*	2
			Mental demands (work shift)	Irritation	0.24	***	1
			Mental demands (work shift)	Irritation	0.22	*	2
			Mental demands (evening)	Forgetting of intentions	0.12	**	1
			Mental demands (evening)	Forgetting of intentions	0.2	*	2
			Mental demands (evening)	Satisfaction with one's own performance	-0.22	***	1
			Mental demands (evening)	Satisfaction with one's own performance	-0.26	**	2
			Mental demands (evening)	Irritation	0.28	***	1
			Mental demands (evening)	Irritation	0.3	***	2
			Time pressure (work shift)	Forgetting of intentions	0.18	**	1
			Time pressure (work shift)	Forgetting of intentions	0.22	*	2
			Time pressure (work shift)	Satisfaction with one's own performance	-0.19	***	1
			Time pressure (work shift)	Satisfaction with one's own performance	-0.21	*	2
			Time pressure (work shift)	Irritation	0.26	***	1
			Time pressure (work shift)	Irritation	0.27	**	2
			Time pressure (evening)	Forgetting of intentions	0.11	**	1
			Time pressure (evening)	Forgetting of intentions	0.19	*	2
			Time pressure (evening)	Satisfaction with one's own performance	-0.27	***	1
			Time pressure (evening)	Satisfaction with one's own performance	-0.3	**	2
			Time pressure (evening)	Irritation	0.38	***	1
			Time pressure (evening)	Irritation	0.37	***	2
23	[69]	Ferdous et al. (2015)	Verbal interaction	Stress level	0.06	**	1
24	[70]	Matta et al. (2017)	Daily uncertainty	Daily stress	0.35	**	1
			Daily uncertainty	Daily stress	0.64	**	2
			Daily uncertainty	Daily job dissatisfaction	0.23	**	1
			Daily uncertainty	Daily job dissatisfaction	0.44	**	2
			Daily uncertainty	Daily emotional exhaustion	0.15	**	1
			Daily uncertainty	Daily emotional exhaustion	0.37	**	2
			Daily uncertainty	Daily counterproductive work behavior	0.08		1
			Daily uncertainty	Daily counterproductive work behavior	0.27	**	2
			Daily uncertainty	Daily negative affect	0.16	**	1
			Daily uncertainty	Daily negative affect	0.32	**	2
26	[72]	Gervais (2016)
		Wave 1:	Menstrual symptoms	Psychosomatic symptoms	0.42	***	1
			Menstrual symptoms	Subjective strain	0.05		1
			Menstrual symptoms	Job performance	-0.04		1
			Demands	Psychosomatic symptoms	-0.05		1
			Demands	Subjective strain	0.09		1
			Demands	Job performance	0.13		1
			Resources (control and social support)	Psychosomatic symptoms	-0.22	**	1
			Resources (control and social support)	Subjective strain	-0.32	***	1
			Resources (control and social support)	Job performance	0.52	***	1
			Daily hassles	Psychosomatic symptoms	0.22	**	1
			Daily hassles	Subjective strain	0.41	***	1
			Daily hassles	Job performance	-0.1		1
			Daily uplifts	Psychosomatic symptoms	-0.03		1
			Daily uplifts	Subjective strain	-0.12		1
			Daily uplifts	Job performance	0.26	**	1
		Wave 2:	Menstrual symptoms	Psychosomatic symptoms	0.39	***	1
			Menstrual symptoms	Subjective strain	0.19		1
			Menstrual symptoms	Job performance	0.01		1
			Demands	Psychosomatic symptoms	0.23	*	1
			Demands	Subjective strain	-0.03		1
			Demands	Job performance	0.33	**	1
			Resources (control and social support)	Psychosomatic symptoms	0.1		1
			Resources (control and social support)	Subjective strain	-0.17		1
			Resources (control and social support)	Job performance	0.36	***	1
			Daily hassles	Psychosomatic symptoms	0.36	***	1
			Daily hassles	Subjective strain	0.42	***	1
			Daily hassles	Job performance	-0.11		1
			Daily uplifts	Psychosomatic symptoms	0.11		1
			Daily uplifts	Subjective strain	-0.27	**	1
			Daily uplifts	Job performance	0.23	*	1
27	[73]	Boudreaux et al. (1996)	Number of stressful events	Total of call stressfulness ratings	0.55	***	2
			Number of emergency calls	Total stressfulness intensity	0.35	*	2
29	[75]	Baethge and Rigotti (2013)	Time pressure	Irritation	0.26	***	1
			Time pressure	Irritation	0.33	***	2
			Time pressure	Work engagement	0.15	**	1
			Time pressure	Work engagement	-0.03		2
			Working faster	Irritation	0.29	***	1
			Working faster	Irritation	0.45	***	2
			Working faster	Work engagement	0.06		1
			Working faster	Work engagement	-0.13		2
			Working longer	Irritation	0.15	**	1
			Working longer	Irritation	0.34	***	2
			Working longer	Work engagement	0.1		1
			Working longer	Work engagement	0.1		2
30	[76]	Buunk and Verhoeven (1991)
		Sub-study 2:	Interpersonal frustration	Daily negative affect	0.64	**	2
			Hectic work environment	Daily negative affect	0.48	*	2
			Problems with the organization	Daily negative affect	0.56	**	2
			Work overload	Daily negative affect		‡	2
		Sub-study 3:	Aggressive acts from prisoners	Daily negative affect	> .30	*	2
			Prisoners' disobedience	Daily negative affect	> .30	*	2
			Quantitative overload	Daily negative affect	> .30	*	2
			Conflicts with colleagues	Daily negative affect	> .30	*	2
			Poor organization of work	Daily negative affect	> .30	*	2
			Qualitative overload	Daily negative affect	> .30	*	2
			Lack of support from authorities	Daily negative affect		‡	2
33	[79]	Johnston et al. (2016)	Demand	Experienced stress	0.37	*	1
			Demand	Experienced stress	0.53	*	2
			Demand	Affect	-0.25	*	1
			Demand	Affect	-0.14		2
			Demand	Fatigue	0.08	*	1
			Demand	Fatigue	0.06		2
			Control	Experienced stress	-0.16	*	1
			Control	Experienced stress	-0.4	*	2
			Control	Affect	0.18	*	1
			Control	Affect	0.3	*	2
			Control	Fatigue	-0.08	*	1
			Control	Fatigue	-0.22		2
			Effort	Experienced stress	0.36	*	1
			Effort	Experienced stress	0.41	*	2
			Effort	Affect	-0.18	*	1
			Effort	Affect	-0.13		2
			Effort	Fatigue	0.05		1
			Effort	Fatigue	0		2
			Reward	Experienced stress	-0.11	*	1
			Reward	Experienced stress	-0.37	*	2
			Reward	Affect	0.25	*	1
			Reward	Affect	0.51	*	2
			Reward	Fatigue	-0.17	*	1
			Reward	Fatigue	-0.54	*	2
34	[37]	Almeida et al. (2016)	Work-to-family conflict	Negative affect	0.4	***	1
			Work-to-family conflict	Negative affect	0.53	***	2
			Work-to-family conflict	Before dinner cortisol	0.04		1
			Work-to-family conflict	Before dinner cortisol	-0.09		2
			Work-to-family conflict	Bedtime cortisol	0.08		1
			Work-to-family conflict	Bedtime cortisol	0.08		2
			Work-to-family conflict	Before dinner to bedtime salivary cortisol slope	0.19	***	1
			Work-to-family conflict	Before dinner to bedtime salivary cortisol slope	0.09		2
			Work-related stressors	Negative affect	0.36	***	1
			Work-related stressors	Negative affect	0.44	***	2
			Work-related stressors	Before dinner cortisol	0.06		1
			Work-related stressors	Before dinner cortisol	-0.04		2
			Work-related stressors	Bedtime cortisol	0.07		1
			Work-related stressors	Bedtime cortisol	0.05		2
			Work-related stressors	Before dinner to bedtime salivary cortisol slope	0.07		1
			Work-related stressors	Before dinner to bedtime salivary cortisol slope	0.11		2
			Supervisor support	Negative affect	-0.21	***	1
			Supervisor support	Negative affect	-0.28	**	2
			Supervisor support	Before dinner cortisol	-0.01		1
			Supervisor support	Before dinner cortisol	0.03		2
			Supervisor support	Bedtime cortisol	0.04		1
			Supervisor support	Bedtime cortisol	0.01		2
			Supervisor support	Before dinner to bedtime salivary cortisol slope	-0.09		1
			Supervisor support	Before dinner to bedtime salivary cortisol slope	-0.01		2
35	[80]	Van Hooff (2015)	Stressful delays during the commute	Anxiety at the end of the working day	-0.02		1
			Stressful delays during the commute	Anxiety at the end of the working day	-0.07		2
			Stressful delays during the commute	Anxiety after returning home from work	0.05		1
			Stressful delays during the commute	Anxiety after returning home from work	-0.02		2
			Stressful delays during the commute	Anxiety before going to bed at the end of the evening	-0.04		1
			Stressful delays during the commute	Anxiety before going to bed at the end of the evening	-0.09		2
			Stressful delays during the commute	Serenity at the end of the working day	-0.08		1
			Stressful delays during the commute	Serenity at the end of the working day	-0.15		2
			Stressful delays during the commute	Serenity after returning home from work	-0.19	**	1
			Stressful delays during the commute	Serenity after returning home from work	-0.19		2
			Stressful delays during the commute	Serenity before going to bed at the end of the evening	-0.01		1
			Stressful delays during the commute	Serenity before going to bed at the end of the evening	-0.08		2
			Commuting time	Anxiety at the end of the working day	0.04		1
			Commuting time	Anxiety at the end of the working day	0.14		2
			Commuting time	Anxiety after returning home from work	0.12	*	1
			Commuting time	Anxiety after returning home from work	0.25	*	2
			Commuting time	Anxiety before going to bed at the end of the evening	0.09		1
			Commuting time	Anxiety before going to bed at the end of the evening	0.21		2
			Commuting time	Serenity at the end of the working day	0		1
			Commuting time	Serenity at the end of the working day	-0.01		2
			Commuting time	Serenity after returning home from work	0		1
			Commuting time	Serenity after returning home from work	-0.03		2
			Commuting time	Serenity before going to bed at the end of the evening	-0.03		1
			Commuting time	Serenity before going to bed at the end of the evening	-0.09		2
			Detachment during the commute	Anxiety at the end of the working day	-0.23	**	1
			Detachment during the commute	Anxiety at the end of the working day	-0.18		2
			Detachment during the commute	Anxiety after returning home from work	-0.14	**	1
			Detachment during the commute	Anxiety after returning home from work	-0.06		2
			Detachment during the commute	Anxiety before going to bed at the end of the evening	0.01		1
			Detachment during the commute	Anxiety before going to bed at the end of the evening	-0.06		2
			Detachment during the commute	Serenity at the end of the working day	0.25	**	1
			Detachment during the commute	Serenity at the end of the working day	0.31	**	2
			Detachment during the commute	Serenity after returning home from work	0.27	**	1
			Detachment during the commute	Serenity after returning home from work	0.37	**	2
			Detachment during the commute	Serenity before going to bed at the end of the evening	0.2	**	1
			Detachment during the commute	Serenity before going to bed at the end of the evening	0.38	**	2
			Relaxation during the commute	Anxiety at the end of the working day	-0.09		1
			Relaxation during the commute	Anxiety at the end of the working day	0.04		2
			Relaxation during the commute	Anxiety after returning home from work	-0.09		1
			Relaxation during the commute	Anxiety after returning home from work	0.05		2
			Relaxation during the commute	Anxiety before going to bed at the end of the evening	0.09		1
			Relaxation during the commute	Anxiety before going to bed at the end of the evening	0.1		2
			Relaxation during the commute	Serenity at the end of the working day	0.24	**	1
			Relaxation during the commute	Serenity at the end of the working day	0.28	*	2
			Relaxation during the commute	Serenity after returning home from work	0.4	**	1
			Relaxation during the commute	Serenity after returning home from work	0.43	**	2
			Relaxation during the commute	Serenity before going to bed at the end of the evening	0.2	**	1
			Relaxation during the commute	Serenity before going to bed at the end of the evening	0.35	**	2
			Mastery during the commute	Anxiety at the end of the working day	0.1		1
			Mastery during the commute	Anxiety at the end of the working day	0.26	*	2
			Mastery during the commute	Anxiety after returning home from work	0.11	*	1
			Mastery during the commute	Anxiety after returning home from work	0.33	**	2
			Mastery during the commute	Anxiety before going to bed at the end of the evening	0.21	**	1
			Mastery during the commute	Anxiety before going to bed at the end of the evening	0.37	**	2
			Mastery during the commute	Serenity at the end of the working day	0.03		1
			Mastery during the commute	Serenity at the end of the working day	0.03		2
			Mastery during the commute	Serenity after returning home from work	0.04		1
			Mastery during the commute	Serenity after returning home from work	-0.04		2
			Mastery during the commute	Serenity before going to bed at the end of the evening	-0.05		1
			Mastery during the commute	Serenity before going to bed at the end of the evening	-0.15		2
			Job demands	Anxiety at the end of the working day	0.26	**	1
			Job demands	Anxiety at the end of the working day	0.21		2
			Job demands	Anxiety after returning home from work	0.14	*	1
			Job demands	Anxiety after returning home from work	0		2
			Job demands	Anxiety before going to bed at the end of the evening	0.08		1
			Job demands	Anxiety before going to bed at the end of the evening	0.02		2
			Job demands	Serenity at the end of the working day	-0.39	**	1
			Job demands	Serenity at the end of the working day	-0.3	**	2
			Job demands	Serenity after returning home from work	-0.2	**	1
			Job demands	Serenity after returning home from work	-0.08		2
			Job demands	Serenity before going to bed at the end of the evening	-0.04		1
			Job demands	Serenity before going to bed at the end of the evening	0.03		2
			Daily working hours	Anxiety at the end of the working day	0.2	**	1
			Daily working hours	Anxiety at the end of the working day	0.29	*	2
			Daily working hours	Anxiety after returning home from work	0.16	**	1
			Daily working hours	Anxiety after returning home from work	0.14		2
			Daily working hours	Anxiety before going to bed at the end of the evening	0.06		1
			Daily working hours	Anxiety before going to bed at the end of the evening	0.09		2
			Daily working hours	Serenity at the end of the working day	-0.15	**	1
			Daily working hours	Serenity at the end of the working day	-0.07		2
			Daily working hours	Serenity after returning home from work	-0.09		1
			Daily working hours	Serenity after returning home from work	0.02		2
			Daily working hours	Serenity before going to bed at the end of the evening	-0.08		1
			Daily working hours	Serenity before going to bed at the end of the evening	0.03		2
36	[81]	Diebig et al. (2017)	Daily laissez-faire leadership	Daily stress	0.24	**	1
37	[82]	Wood et al. (2013)	Number of hours worked	Anxiety--calmness	-0.06		1
			Number of hours worked	Depression--enthusiasm	0.05		1
			Work demands	Anxiety--calmness	-0.48	***	1
			Work demands	Depression--enthusiasm	-0.24	***	1
			Work control	Anxiety--calmness	0.15	***	1
			Work control	Depression--enthusiasm	0.11	***	1
			Social support	Anxiety--calmness	0.05		1
			Social support	Depression--enthusiasm	0.21	***	1
			Work interfering with nonwork	Anxiety--calmness	-0.39	***	1
			Work interfering with nonwork	Depression--enthusiasm	-0.19	***	1
			Nonwork interfering with work	Anxiety--calmness	-0.37	***	1
			Nonwork interfering with work	Depression--enthusiasm	-0.18	***	1
38	[83]	Levin et al. (2006)	Smoothed workload density	Galvanic skin response	-0.63 to 0.51		2
			Patient quantity complexity	Galvanic skin response	-0.94 to 0.55		2
39	[84]	Tadić et al. (2013)	Job demands	Happiness	-0.3	**	1
			Job demands	Happiness	-0.27	**	2
			Self-concordant motivation	Happiness	0.68	**	1
			Self-concordant motivation	Happiness	0.68	**	2
41	[86]	Almeida and Davis (2011)	Arguments at work	Negative affect	0.45	*	2
			Arguments at work	Health symptoms	0.3	*	2
			Tensions at work	Negative affect	0.55	**	2
			Tensions at work	Health symptoms	0.38		2
			Employee/co-worker stressors	Negative affect	0.3	*	2
			Employee/co-worker stressors	Health symptoms	0.01		2
			Hotel guest stressors	Negative affect	0.16		2
			Hotel guest stressors	Health symptoms	0.04		2
			Any work stressor	Negative affect	0.59	**	2
			Any work stressor	Health symptoms	0.28		2
